# Supplementary material for: Profiling exercise intensity during the exergame Hollywood Workout on XBOX 360 Kinect®
Source: PeerJ. 2018 Aug 30;6:e5574. doi: 10.7717/peerj.5574 (PMC6119602; doi:10.7717/peerj.5574)
Supplement: Supplemental Information 1 [file peerj-06-5574-s001.xlsx]

## Sheet: Raw data
General data						GXT data															Exergame data										Joystick data
ID	Age	Weight	Height	BMI	HRmax (theoretical)	Hrmax attained (bpm)	VO2max (ml/kg/min)	vVO2max (km/h)	Reason for interrupting the test	Speed reached (km/h)	HR at VT1 (bpm)	%HRmax at VTI	VO2 at VTI (ml/kg/min)	%VO2max at VTI	Speed at VTI (km/h)	HR at VTII (bpm)	%Hrmax at VTII	VO2 at VTII (ml/kg/min)	%VO2max at VTII	Speed at VTII (km/h)	Highest VO2 (ml/kg/min)	% of VO2max	average VO2 (ml/kg/min)	% of VO2max	Time session (sec)	Time session (min)	Highest HR (bpm)	% of HRmax	Average HR (bpm)	% of HRmax	Highest VO2 (ml/kg/min)	% of VO2max	Average VO2 (ml/kg/min)	% of VO2max	Average HR (bpm)	% of Hrmax	Highest HR (bpm)	% of Hrmax
Exer 1	22.7534	65.8	1.8	20.3086	197.247	180	66.7	17	2	17	145	0.805556	33	0.494753	11	168	0.933333	56.8	0.851574	15	42.8	0.641679	24.2438	0.363475	1745	29.0833	144	0.8	115.138	0.639655	7	0.104948	4.39799	0.0659368	67.0365	0.372425	79	0.438889
Exer 2	24.3945	59.5	1.83	17.767	195.605	197		19	2	19	153	0.77665			12	159	0.807107			15					1845	30.75	197	1	139.181	0.7065					71.8638	0.364791	85	0.431472
Exer 3	24.5068	68.6	1.77	21.8966	195.493	196	67.7	16	2	17	161	0.821429	39.5	0.583456	10	169	0.862245	48.1	0.710487	16	46.3	0.6839	30.0165	0.443375	1800	30	176	0.897959	149.183	0.761139	8.6	0.127031	6.12905	0.0905326	70.4053	0.359211	88	0.44898
Exer 4	39.1041	102.1	1.93	27.4101	180.896	172	61.8	18	1	19	150	0.872093	40.3	0.652104	12	164	0.953488	54.4	0.880259	15	50.2	0.812298	28.9074	0.467757	1775	29.5833	172	1	130.932	0.761234	10.5	0.169903	5.22162	0.0844923	86.7674	0.504462	97	0.563953
Exer 5	23.9205	79	1.82	23.8498	196.079	191	62.4	15	2	16	154	0.806283	36.8	0.589744	11	166	0.86911	49.3	0.790064	13	36.5	0.584936	23.32	0.373718	1740	29	165	0.863874	126.504	0.662326	8.3	0.133013	4.77383	0.0765036	77.4817	0.405663	105	0.549738
Exer 6	22.1123	68.5	1.73	22.8875	197.888	196	73.6	20	1	20	170	0.867347	49	0.665761	13	179	0.913265	53.2	0.722826	15	47.2	0.641304	27.759	0.37716	1765	29.4167	161	0.821429	129.98	0.663164	21.8	0.296196	12.6631	0.172053	74.0963	0.378043	89	0.454082
Exer 7	33.5452	89.7	1.83	26.7849	186.455	172	39.5	11	1	12	146	0.848837	28.9	0.731646	8	159	0.924419	32.9	0.832911	10	43.3	1.0962	28.4927	0.721334	1805	30.0833	158	0.918605	136.881	0.795817	7.1	0.179747	4.35306	0.110204	71.5216	0.415823	80	0.465116
Exer 8	24.0767	100.3	1.83	29.9501	195.923	188	58.7	16	2	16	155	0.824468	33.9	0.577513	10	178	0.946809	49	0.834753	14	40.2	0.684838	24.8475	0.423297	1845	30.75	200	1.06383	131.619	0.700103	6.5	0.110733	4.62568	0.078802	86.1429	0.458207	94	0.5
Exer 9	34.0493	88.2	1.865	25.3578	185.951	204	56.2	16	2	17	170	0.833333	30.9	0.549822	11	186	0.911765	43.7	0.77758	14	53.2	0.946619	32.2386	0.573641	1780	29.6667	174	0.852941	143.61	0.703971	7.9	0.140569	4.72914	0.0841484	57.9402	0.284021	64	0.313725
Exer 10	22.3973	68.9	1.62	26.2536	197.603	223	60.7	15	2	15	167	0.748879	36.6	0.602965	9	188	0.843049	46.7	0.769357	12	37.2	0.61285	25.3914	0.418309	1920	32	181	0.811659	154.386	0.692314	7.9	0.130148	4.72914	0.07791	69.5449	0.31186	84	0.376682
Exer 11	23.8356	81.5	1.87	23.3064	196.164	186	69	18	1	19	155	0.833333	33.4	0.484058	11	170	0.913978	46.4	0.672464	13	59.2	0.857971	27.1113	0.392917	1830	30.5	169	0.908602	144.011	0.774253	7.4	0.107246	5.2298	0.0757942	79.4618	0.427214	92	0.494624
Exer 12	26.6164	103.4	1.85	30.2118	193.384	190	56.8	14	2	15	164	0.863158	33	0.580986	9	180	0.947368	44.4	0.78169	12	39.6	0.697183	24.6036	0.433162	1780	29.6667	168	0.884211	143.997	0.75788	8.6	0.151408	5.36122	0.0943878	77.8472	0.409722	87	0.457895
Exer 13	28.8247	81.3	1.66	29.5036	191.175	196	56.3	17	2	17	150	0.765306	35.2	0.625222	10	164	0.836735	40.6	0.721137	12	35	0.62167	22.3377	0.396762	1900	31.6667	175	0.892857	135.436	0.691001	6.8	0.120782	4.51724	0.0802352	70.0133	0.357211	90	0.459184
Exer 14	19.5315	63.1	1.835	18.7395	200.468	192	68.2	16	1	17	162	0.84375	39.5	0.579179	10	162	0.84375	54.6	0.800587	13	45.8	0.671554	25.7	0.376833	1800	30	147	0.765625	126.356	0.658102	17.5	0.256598	5.44759	0.0798766	79.2691	0.41286	88	0.458333
Exer 15	30.7616	100.3	1.838	29.69	189.238	187	63.5	17	2	17	134	0.716578	36.3	0.571654	11	163	0.871658	43.4	0.683465	13	40.1	0.631496	22.8146	0.359285	1820	30.3333	159	0.850267	119.242	0.637656	8.4	0.132283	4.84533	0.0763045	67.5316	0.361131	93	0.497326
Exer 16	33.6904	73.4	1.74	24.2436	186.31	179	56.1	14	1	15	133	0.743017	36	0.641711	9	158	0.882682	44.1	0.786096	11	36.4	0.648841	23.3737	0.416644	1935	32.25	179	1	150.664	0.841698	8.9	0.158645	4.60959	0.0821674	74.6412	0.41699	84	0.469274
Exer 17	29.6219	91.7	1.78	28.9421	190.378	197	54.5	15	2	16	176	0.893401	32.2	0.590826	11	180	0.913706	46.2	0.847706	13	38.7	0.710092	24.6714	0.452685	1865	31.0833	175	0.888325	142.671	0.724217	6.7	0.122936	4.32534	0.0793641	62.8671	0.319122	88	0.446701
Exer 18	20.663	65.5	1.68	23.2072	199.337	193	68.6	17	1	18	167	0.865285	50.7	0.739067	12	180	0.932642	56.2	0.819242	14	44	0.641399	27.0802	0.394755	1830	30.5	166	0.860104	135.092	0.699957	7.8	0.113703	5.42041	0.0790147	63.9635	0.331417	77	0.398964
Exer 19	34.863	88.8	1.92	24.0885	185.137	181	65.9	16	2	16	160	0.883978	44.9	0.681335	12	169	0.933702	54.3	0.823976	14	41.6	0.631259	25.2429	0.383049	1745	29.0833	147	0.812155	117.8	0.650829	9.2	0.139605	5.17778	0.0785702	63.0897	0.348562	122	0.674033
Exer 20	23.8877	84	1.75	27.4286	196.112	182	72.6	18	2	19	159	0.873626	44	0.606061	12	172	0.945055	57	0.785124	15	52.5	0.72314	27.6097	0.380298	1790	29.8333	161	0.884615	125.131	0.687531	9.8	0.134986	5.13378	0.0707133	59.7342	0.32821	71	0.39011
Exer 21	22.9644	77	1.8	23.7654	197.036	209	66	17	1	18	167	0.799043	36.4	0.551515	11	191	0.913876	47.9	0.725758	14	33.7	0.510606	20.5628	0.311557	2000	33.3333	177	0.84689	145.219	0.69483	8.1	0.122727	4.6517	0.0704803	92.1794	0.44105	101	0.483254
Exer 22	19.2027	65.4	1.68	23.1718	200.797	194	63	15	2	16	174	0.896907	41.6	0.660317	10	183	0.943299	50.2	0.796825	12	48.1	0.763492	26.0972	0.414241	1805	30.0833	182	0.938144	157.186	0.810238	8.7	0.138095	5.79007	0.0919058	82.7508	0.426551	100	0.515464
Exer 23	24.3918	71.9	1.79	22.44	195.608	179	72.9	17	1	18	134	0.748603	40.2	0.55144	11	163	0.910615	53.7	0.736626	14	39.7	0.544582	21.859	0.299849	2045	34.0833	130	0.726257	94.8139	0.529687	9	0.123457	5.70537	0.078263	61.7874	0.345181	74	0.413408
Exer 25	22.5507	86.4	1.7	29.8962	197.449	192	64.4	17	2	16	154	0.802083	43	0.667702	11	168	0.875	54.2	0.841615	13	43.4	0.673913	25.159	0.390668	585	9.75					8.4	0.130435	5.37551	0.0834707	77.7309	0.404848
Exer 26	20.9425	69.1	1.7955	21.4342	199.058	187	53.9	15	1	16	151	0.807487	31.3	0.580705	11	161	0.860963	35.2	0.653061	13	36.6	0.679035	23.6	0.437848	1920	32	175	0.935829	142.531	0.762195	8.6	0.159555	4.57838	0.0849421	65.7375	0.351538	79	0.42246
Exer 27	32.1507	83.6	1.75	27.298	187.849	189	59.6	15	2	15	163	0.862434	35.7	0.598993	9	177	0.936508	43.9	0.736577	12	41.4	0.694631	25.426	0.42661	1875	31.25	166	0.878307	134.567	0.711993	6.7	0.112416	5.34459	0.0896744	71.299	0.377243	84	0.444444
Exer 28	25.6795	84.5	1.775	26.8201	194.321	192	54.3	15	3	15	162	0.84375	29.7	0.546961	10	179	0.932292	41.1	0.756906	12	32.5	0.598527	21.1751	0.389966	1765	29.4167	175	0.911458	130.933	0.681944	8.9	0.163904	4.89524	0.0901517	75.6379	0.393947	87	0.453125
Exer 29	25.2685	78.6	1.82	23.729	194.732	176	70.4	17	2	18	136	0.772727	34.6	0.491477	11	160	0.909091	51.7	0.734375	14	41.7	0.59233	27.0965	0.384894	1765	29.4167	185	1.05114	100.042	0.568419	8.5	0.120739	5.61837	0.0798064	66.3953	0.377246	77	0.4375
Exer 31	25.1671	76.2	1.72	25.7572	194.833	186	58	15	2	15	155	0.833333	36.3	0.625862	9	174	0.935484	49.6	0.855172	12	41.4	0.713793	24.3357	0.419581	1755	29.25	165	0.887097	144.392	0.776299	6.7	0.115517	5.29122	0.0912279	77.4784	0.416551	94	0.505376
Exer 32	27.1534	85.9	1.898	23.8452	192.847	190	70.7	18	2	18	168	0.884211	49.8	0.704385	13	177	0.931579	58.7	0.830269	15	49	0.693069	32.4117	0.45844	1745	29.0833	166	0.873684	137.375	0.723026	8.7	0.123055	5.35168	0.0756956	74.0332	0.389649	86	0.452632
Exer 33	21.0904	62.7	1.7	21.6955	198.91	196	68.6	18	1	17	165	0.841837	40.3	0.587464	11	179	0.913265	47.7	0.695335	13	59.5	0.867347	29.9457	0.436526	1830	30.5	169	0.862245	135.842	0.69307	12.7	0.185131	4.99281	0.0727814	59.5748	0.303953	80	0.408163
Exer 34	24.4301	61.3	1.68	21.7191	195.57	198	61.3	14	1	15	144	0.727273	34.4	0.561175	9	178	0.89899	47.9	0.781403	11	41.3	0.673736	26.9434	0.439534	1780	29.6667	175	0.883838	141.519	0.714745	10.2	0.166395	5.08926	0.0830222	72.5349	0.366338	82	0.414141
Exer 35	24.9014	87.2	1.91	23.9029	195.099	176	61.9	16	2	16	143	0.8125	37.5	0.605816	11	158	0.897727	49.7	0.802908	14	35.6	0.575121	22.2697	0.359769	2015	33.5833	152	0.863636	123.017	0.698958	9.1	0.147011	6.12905	0.0990154	86.3555	0.490656	113	0.642045
Exer 36	20.7562	62.2	1.75	20.3102	199.244	213	72.3	17	2	17	189	0.887324	46.5	0.643154	12	196	0.920188	53.2	0.735823	14	47.2	0.652835	26.765	0.370194	1855	30.9167	195	0.915493	160.625	0.754108	7.9	0.109267	5.15135	0.0712497	80.5615	0.378223	90	0.422535
Exer 37	23.0137	70.2	1.685	24.7251	196.986	184	73.3	17	1	16	155	0.842391	50.7	0.691678	12	165	0.896739	56	0.763984	14	46.8	0.638472	27.2901	0.372306	1925	32.0833	167	0.907609	136.081	0.739568	7.5	0.102319	4.88851	0.0666919	60.3189	0.32782	70	0.380435
Exer 38	35.0575	107.8	1.9	29.8615	184.942	187	57.5	15	2	15	147	0.786096	34.4	0.598261	10	168	0.898396	47.3	0.822609	13	37.6	0.653913	24.2463	0.421675	1785	29.75	164	0.877005	134.725	0.720455	8.8	0.153043	4.47007	0.0777403	65.5449	0.350507	77	0.411765
Exer 40	22.3288	84.5	1.8	26.0802	197.671	198	66.1	18	1	18	155	0.782828	36.1	0.546142	11	182	0.919192	53.1	0.803328	15	45.1	0.6823	26.5371	0.40147	1780	29.6667	176	0.888889	138.939	0.701712	6.5	0.0983359	4.49048	0.0679346	66.6113	0.336421	77	0.388889
Exer 41	24.8685	52.1	1.67	18.6812	195.132	188	62.2	15	2	15	142	0.755319	43.8	0.70418	9	162	0.861702	52.8	0.848875	11	50.5	0.811897	27.1318	0.436203	1815	30.25	172	0.914894	123.803	0.658525	17.8	0.286174	7.72313	0.124166	78.5282	0.417703	106	0.56383
Exer 42	24.7781	96.6	1.86	27.9223	195.222	201	49	13	1	15	159	0.791045	32.4	0.661224	9	168	0.835821	35.8	0.730612	11	39.6	0.808163	24.6318	0.50269	1805	30.0833	173	0.860697	147.378	0.733223	8.9	0.181633	4.36689	0.0891202	89.6478	0.446009	100	0.497512

## Sheet: Number of repetitions(exergame)
ID	Jog	Trunk Crosses	Jumping Jacks	Ice Skaters	Push Ups	Skater lunges	Bycicle crunches	Push Ups	Skater lunges	Bycicle crunches	Push Ups	Skater lunges	Bycicle crunches	Punches	Jump Rope	Side Shuffles	Mountain Climbers
Exer001	94	14	68	13	7	28	23	6	29	36	13	32	37	39	125	36	48
Exer002	66	22	57	7	20	17	43	22	18	65	32	29	58	46	114	27	25
Exer003	77	25	69	6	17	31	46	15	43	47	17	45	41	41	133	31	23
Exer004	75	29	65	14	27	25	36	24	60	40	18	61	40	51	113	23	59
Exer005	71	27	64	4	18	31	34	28	44	43	23	38	55	32	120	33	30
Exer006	65	18	68	20	28	32	41	29	41	63	26	46	59	55	124	37	55
Exer007	68	32	67	8	24	39	29	28	40	36	21	41	22	54	113	24	16
Exer008	75	30	37	13	3	24	28	11	38	26	15	34	48	51	103	26	48
Exer009	76	26	67	15	17	29	38	21	47	69	18	46	48	38	118	18	51
Exer010	78	33	70	4	32	32	24	20	32	56	26	27	64	39	99	35	47
Exer011	72	24	60	15	18	11	35	10	11	40	21	13	46	31	63	26	38
Exer012	76	28	64	17	23	25	36	21	31	36	15	25	36	39	64	26	37
Exer013	76	30	69	0	27	33	43	21	46	33	23	41	28	38	89	38	13
Exer014	69	25	66	1	17	32	26	21	39	33	16	29	38	34	118	32	25
Exer015	72	32	59	21	30	26	35	30	44	41	20	44	40	37	114	24	15
Exer016	93	28	59	3	36	23	30	20	29	38	19	21	37	42	99	37	32
Exer017	95	30	73	19	28	28	31	25	30	36	18	35	31	43	102	31	29
Exer018	67	18	73	11	40	24	40	37	43	39	13	35	26	42	121	36	15
Exer019	73	25	63	15	34	29	11	36	39	36	26	40	15	39	92	34	19
Exer020	81	33	67	5	15	29	26	29	37	47	23	44	44	44	126	31	42
Exer021	63	23	59	1	20	21	28	22	19	36	16	24	30	42	121	29	15
Exer022	59	32	55	10	27	32	52	20	37	76	17	48	70	40	108	35	35
Exer023	71	31	63	24	21	32	32	9	25	38	4	30	41	43	107	36	50
Exer025	82	19	65	7	16	25	42	12	43	52	13	37	43	45	87	26	41
Exer026	69	33	70	7	32	18	33	20	35	36	20	40	34	39	116	24	25
Exer027	71	21	48	14	15	31	32	12	42	37	17	40	17	43	111	31	27
Exer028	76	31	59	2	23	31	28	25	40	33	17	42	42	43	112	27	16
Exer029	95	21	71	25	24	35	48	29	35	48	18	43	51	51	115	39	48
Exer031	75	18	62	18	4	14	24	7	20	32	3	29	30	23	107	27	17
Exer032	55	25	67	15	22	28	12	20	43	49	17	42	36	48	117	30	22
Exer033	81	24	65	7	1	18	39	1	12	62	2	32	59	4	120	27	58
Exer034	75	26	66	19	11	26	38	16	26	48	5	34	28	30	102	33	36
Exer035	80	34	71	18	21	27	45	30	36	56	17	32	46	47	100	35	19
Exer036	90	27	56	10	12	25	36	11	41	59	7	51	62	48	56	33	13
Exer037	72	11	58	4	16	30	36	25	47	60	23	38	40	41	111	32	35
Exer038	62	25	57	17	7	26	34	13	36	29	26	31	45	35	107	32	27
Exer040	73	29	58	0	22	31	32	5	30	13	18	29	47	45	85	16	21
Exer041	87	19	47	3	22	17	41	24	37	41	15	45	49	43	118	28	26
Exer042	80	29	51	0	15	38	37	12	44	30	14	45	34	44	89	34	38

## Sheet: RPE (Borg scale and OMNI-RES)
ID		B	O		B	O		B	O		B	O		B	O		B	O		B	O		B	O		B	O		B	O		B	O		B	O		B	O		B	O		B	O		B	O
Exer001	Jog	6	0	Trunk Crosses	6	1	Jumping Jacks	7	2	Ice Skaters	8	3	Push Ups	9	4	Skater Lunges	10	5	Bicycle Crunches	12	5	Push Ups	13	6	Skater Lunges	14	6	Bicycle Crunches	16	7	Push Ups	16	7	Skater Lunges	17	8	Bicycle Crunches	18	8	Punches	18	8	Tump Rope	19	9	Side Shuffles	19	9	Mountain Climbers
Exer002	Jog	9	4	Trunk Crosses	9	3	Jumping Jacks	11	5	Ice Skaters	11	5	Push Ups	11	5	Skater Lunges	13	6	Bicycle Crunches	13	6	Push Ups	14	7	Skater Lunges	14	6	Bicycle Crunches	15	7	Push Ups	16	7	Skater Lunges	15	7	Bicycle Crunches	16	8	Punches	16	8	Tump Rope	15	8	Side Shuffles	16	8	Mountain Climbers
Exer003	Jog	8	2	Trunk Crosses	8	2	Jumping Jacks	8	2	Ice Skaters	8	2	Push Ups	9	4	Skater Lunges	9	4	Bicycle Crunches	10	4	Push Ups	11	6	Skater Lunges	11	5	Bicycle Crunches	14	7	Push Ups	14	7	Skater Lunges	14	8	Bicycle Crunches	15	9	Punches	15	9	Tump Rope	14	8	Side Shuffles	14	8	Mountain Climbers
Exer004	Jog	6	0	Trunk Crosses	6	0	Jumping Jacks	7	0	Ice Skaters	7	0	Push Ups	11	3	Skater Lunges	13	3	Bicycle Crunches	14	4	Push Ups	15	5	Skater Lunges	15	5	Bicycle Crunches	16	6	Push Ups	17	7	Skater Lunges	17	6	Bicycle Crunches	17	7	Punches	16	3	Tump Rope	15	2	Side Shuffles	11	1	Mountain Climbers
Exer005	Jog	6	1	Trunk Crosses	6	2	Jumping Jacks	9	3	Ice Skaters	10	4	Push Ups	10	5	Skater Lunges	13	6	Bicycle Crunches	14	7	Push Ups	16	8	Skater Lunges	17	8	Bicycle Crunches	18	8	Push Ups	19	9	Skater Lunges	19	9	Bicycle Crunches	19	9	Punches	19	8	Tump Rope	17	8	Side Shuffles	18	8	Mountain Climbers
Exer006	Jog	9	2	Trunk Crosses	9	2	Jumping Jacks	9	2	Ice Skaters	10	3	Push Ups	12	5	Skater Lunges	13	5	Bicycle Crunches	14	5	Push Ups	15	6	Skater Lunges	15	6	Bicycle Crunches	16	6	Push Ups	17	7	Skater Lunges	17	7	Bicycle Crunches	17	7	Punches	17	7	Tump Rope	17	7	Side Shuffles	17	7	Mountain Climbers
Exer007	Jog	10	2	Trunk Crosses	11	2	Jumping Jacks	15	5	Ice Skaters	15	6	Push Ups	15	6	Skater Lunges	15	6	Bicycle Crunches	18	8	Push Ups	18	8	Skater Lunges	19	9	Bicycle Crunches	20	10	Push Ups	20	10	Skater Lunges	20	10	Bicycle Crunches	20	10	Punches	15	5	Tump Rope	15	4	Side Shuffles	20	8	Mountain Climbers
Exer008	Jog	7	2	Trunk Crosses	7	2	Jumping Jacks	10	4	Ice Skaters	11	4	Push Ups	12	5	Skater Lunges	15	6	Bicycle Crunches	16	6	Push Ups	17	8	Skater Lunges	18	8	Bicycle Crunches	18	8	Push Ups	19	9	Skater Lunges	19	9	Bicycle Crunches	20	10	Punches	17	8	Tump Rope	18	8	Side Shuffles	18	8	Mountain Climbers
Exer009	Jog	6	1	Trunk Crosses	6	1	Jumping Jacks	9	2	Ice Skaters	9	3	Push Ups	11	4	Skater Lunges	11	3	Bicycle Crunches	13	4	Push Ups	14	6	Skater Lunges	15	7	Bicycle Crunches	15	6	Push Ups	17	8	Skater Lunges	17	9	Bicycle Crunches	17	9	Punches	17	8	Tump Rope	17	8	Side Shuffles	17	9	Mountain Climbers
Exer010	Jog	6	0	Trunk Crosses	9	1	Jumping Jacks	9	2	Ice Skaters	9	3	Push Ups	13	4	Skater Lunges	14	5	Bicycle Crunches	17	6	Push Ups	15	7	Skater Lunges	16	7	Bicycle Crunches	17	8	Push Ups	18	8	Skater Lunges	19	9	Bicycle Crunches	20	9	Punches	19	9	Tump Rope	10	6	Side Shuffles	10	7	Mountain Climbers
Exer011	Jog	8	2	Trunk Crosses	9	2	Jumping Jacks	13	4	Ice Skaters	13	6	Push Ups	15	6	Skater Lunges	16	7	Bicycle Crunches	18	8	Push Ups	19	8	Skater Lunges	19	8	Bicycle Crunches	19	9	Push Ups	20	10	Skater Lunges	19	9	Bicycle Crunches	20	10	Punches	18	4	Tump Rope	13	4	Side Shuffles	12	4	Mountain Climbers
Exer012	Jog	6	0	Trunk Crosses	7	2	Jumping Jacks	14	5	Ice Skaters	15	6	Push Ups	15	6	Skater Lunges	16	7	Bicycle Crunches	16	7	Push Ups	17	8	Skater Lunges	18	8	Bicycle Crunches	18	8	Push Ups	19	9	Skater Lunges	19	9	Bicycle Crunches	19	9	Punches	17	8	Tump Rope	18	8	Side Shuffles	18	8	Mountain Climbers
Exer013	Jog	7	1	Trunk Crosses	8	2	Jumping Jacks	9	3	Ice Skaters	10	4	Push Ups	13	5	Skater Lunges	15	7	Bicycle Crunches	17	8	Push Ups	17	9	Skater Lunges	17	8	Bicycle Crunches	19	9	Push Ups	20	10	Skater Lunges	18	8	Bicycle Crunches	20	9	Punches	14	6	Tump Rope	15	5	Side Shuffles	15	6	Mountain Climbers
Exer014	Jog	6	0	Trunk Crosses	6	1	Jumping Jacks	11	3	Ice Skaters	13	5	Push Ups	16	6	Skater Lunges	17	6	Bicycle Crunches	18	8	Push Ups	19	8	Skater Lunges	17	7	Bicycle Crunches	19	9	Push Ups	20	10	Skater Lunges	19	9	Bicycle Crunches	20	10	Punches	18	8	Tump Rope	17	8	Side Shuffles	18	8	Mountain Climbers
Exer015	Jog	6	0	Trunk Crosses	7	2	Jumping Jacks	10	5	Ice Skaters	12	6	Push Ups	13	6	Skater Lunges	15	7	Bicycle Crunches	14	6	Push Ups	16	7	Skater Lunges	15	7	Bicycle Crunches	16	7	Push Ups	16	7	Skater Lunges	17	8	Bicycle Crunches	16	7	Punches	13	5	Tump Rope	13	5	Side Shuffles	14	6	Mountain Climbers
Exer016	Jog	6	0	Trunk Crosses	6	2	Jumping Jacks	7	2	Ice Skaters	7	2	Push Ups	8	3	Skater Lunges	7	2	Bicycle Crunches	12	5	Push Ups	9	3	Skater Lunges	9	4	Bicycle Crunches	12	5	Push Ups	13	5	Skater Lunges	11	4	Bicycle Crunches	13	5	Punches	7	2	Tump Rope	7	2	Side Shuffles	8	2	Mountain Climbers
Exer017	Jog	6	0	Trunk Crosses	8	2	Jumping Jacks	9	3	Ice Skaters	11	4	Push Ups	13	5	Skater Lunges	15	6	Bicycle Crunches	16	7	Push Ups	18	9	Skater Lunges	19	9	Bicycle Crunches	20	10	Push Ups	20	10	Skater Lunges	20	10	Bicycle Crunches	20	10	Punches	19	9	Tump Rope	19	0	Side Shuffles	19	9	Mountain Climbers
Exer018	Jog	6	0	Trunk Crosses	7	1	Jumping Jacks	8	2	Ice Skaters	8	2	Push Ups	10	3	Skater Lunges	11	5	Bicycle Crunches	11	5	Push Ups	15	6	Skater Lunges	15	7	Bicycle Crunches	16	7	Push Ups	18	8	Skater Lunges	18	8	Bicycle Crunches	18	8	Punches	16	7	Tump Rope	16	7	Side Shuffles	16	6	Mountain Climbers
Exer019	Jog	8	4	Trunk Crosses	8	4	Jumping Jacks	9	4	Ice Skaters	9	4	Push Ups	14	6	Skater Lunges	15	6	Bicycle Crunches	15	6	Push Ups	17	7	Skater Lunges	15	6	Bicycle Crunches	15	6	Push Ups	17	7	Skater Lunges	17	7	Bicycle Crunches	17	7	Punches	15	5	Tump Rope	15	5	Side Shuffles	15	6	Mountain Climbers
Exer020	Jog	7	3	Trunk Crosses	10	5	Jumping Jacks	11	6	Ice Skaters	11	6	Push Ups	11	6	Skater Lunges	11	6	Bicycle Crunches	14	7	Push Ups	15	7	Skater Lunges	11	7	Bicycle Crunches	17	8	Push Ups	18	9	Skater Lunges	16	7	Bicycle Crunches	19	9	Punches	16	6	Tump Rope	18	8	Side Shuffles	18	8	Mountain Climbers
Exer021	Jog	6	2	Trunk Crosses	7	2	Jumping Jacks	10	3	Ice Skaters	6	3	Push Ups	11	4	Skater Lunges	11	4	Bicycle Crunches	15	5	Push Ups	15	6	Skater Lunges	15	6	Bicycle Crunches	16	7	Push Ups	18	8	Skater Lunges	18	8	Bicycle Crunches	20	9	Punches	18	8	Tump Rope	18	9	Side Shuffles	18	8	Mountain Climbers
Exer022	Jog	6	1	Trunk Crosses	7	2	Jumping Jacks	7	3	Ice Skaters	8	3	Push Ups	10	4	Skater Lunges	12	5	Bicycle Crunches	14	6	Push Ups	15	7	Skater Lunges	16	7	Bicycle Crunches	17	8	Push Ups	17	8	Skater Lunges	18	8	Bicycle Crunches	18	8	Punches	15	5	Tump Rope	15	5	Side Shuffles	17	8	Mountain Climbers
Exer023	Jog	6	1	Trunk Crosses	7	2	Jumping Jacks	9	4	Ice Skaters	11	5	Push Ups	15	7	Skater Lunges	11	4	Bicycle Crunches	15	7	Push Ups	17	8	Skater Lunges	15	8	Bicycle Crunches	19	9	Push Ups	19	9	Skater Lunges	17	7	Bicycle Crunches	19	9	Punches	13	5	Tump Rope	13	6	Side Shuffles	17	7	Mountain Climbers
Exer025	Jog	12	2	Trunk Crosses	12	4	Jumping Jacks	14	4	Ice Skaters	13	6	Push Ups	16	7	Skater Lunges	15	6	Bicycle Crunches	17	7	Push Ups	20	8	Skater Lunges	16	6	Bicycle Crunches	19	8	Push Ups	20	9	Skater Lunges	17	7	Bicycle Crunches	20	8	Punches	13	6	Tump Rope	15	7	Side Shuffles	15	6	Mountain Climbers
Exer026	Jog	6	1	Trunk Crosses	6	1	Jumping Jacks	9	4	Ice Skaters	9	4	Push Ups	13	7	Skater Lunges	13	7	Bicycle Crunches	15	8	Push Ups	17	9	Skater Lunges	17	9	Bicycle Crunches	19	9	Push Ups	20	10	Skater Lunges	19	9	Bicycle Crunches	20	10	Punches	18	6	Tump Rope	18	5	Side Shuffles	11	4	Mountain Climbers
Exer027	Jog	6	0	Trunk Crosses	7	0	Jumping Jacks	9	2	Ice Skaters	11	3	Push Ups	13	5	Skater Lunges	15	6	Bicycle Crunches	17	8	Push Ups	19	9	Skater Lunges	19	9	Bicycle Crunches	20	10	Push Ups	20	10	Skater Lunges	20	10	Bicycle Crunches	20	10	Punches	15	7	Tump Rope	17	9	Side Shuffles	17	8	Mountain Climbers
Exer028	Jog	6	1	Trunk Crosses	6	1	Jumping Jacks	9	4	Ice Skaters	9	3	Push Ups	10	4	Skater Lunges	13	6	Bicycle Crunches	16	6	Push Ups	13	6	Skater Lunges	14	6	Bicycle Crunches	15	7	Push Ups	15	7	Skater Lunges	15	7	Bicycle Crunches	16	8	Punches	12	4	Tump Rope	15	6	Side Shuffles	15	6	Mountain Climbers
Exer029	Jog	7	1	Trunk Crosses	8	1	Jumping Jacks	11	2	Ice Skaters	11	3	Push Ups	15	6	Skater Lunges	15	6	Bicycle Crunches	17	7	Push Ups	17	7	Skater Lunges	16	7	Bicycle Crunches	18	8	Push Ups	18	8	Skater Lunges	17	7	Bicycle Crunches	18	9	Punches	15	6	Tump Rope	16	6	Side Shuffles	16	7	Mountain Climbers
Exer031	Jog	6	1	Trunk Crosses	6	1	Jumping Jacks	7	2	Ice Skaters	7	3	Push Ups	10	4	Skater Lunges	11	5	Bicycle Crunches	13	6	Push Ups	14	6	Skater Lunges	12	7	Bicycle Crunches	16	7	Push Ups	16	7	Skater Lunges	17	7	Bicycle Crunches	18	7	Punches	13	7	Tump Rope	18	6	Side Shuffles	15	6	Mountain Climbers
Exer032	Jog	6	1	Trunk Crosses	7	1	Jumping Jacks	7	2	Ice Skaters	7	2	Push Ups	10	4	Skater Lunges	10	4	Bicycle Crunches	10	4	Push Ups	13	7	Skater Lunges	13	6	Bicycle Crunches	14	7	Push Ups	15	8	Skater Lunges	15	8	Bicycle Crunches	16	8	Punches	14	7	Tump Rope	13	6	Side Shuffles	11	5	Mountain Climbers
Exer033	Jog	6	1	Trunk Crosses	7	2	Jumping Jacks	8	3	Ice Skaters	10	4	Push Ups	12	5	Skater Lunges	13	5	Bicycle Crunches	14	6	Push Ups	14	6	Skater Lunges	16	7	Bicycle Crunches	17	8	Push Ups	17	8	Skater Lunges	18	8	Bicycle Crunches	19	9	Punches	18	5	Tump Rope	15	4	Side Shuffles	13	4	Mountain Climbers
Exer034	Jog	6	2	Trunk Crosses	8	3	Jumping Jacks	10	4	Ice Skaters	12	5	Push Ups	14	7	Skater Lunges	15	7	Bicycle Crunches	16	8	Push Ups	19	9	Skater Lunges	19	9	Bicycle Crunches	20	10	Push Ups	20	10	Skater Lunges	19	9	Bicycle Crunches	20	10	Punches	19	9	Tump Rope	19	9	Side Shuffles	19	9	Mountain Climbers
Exer035	Jog	6	1	Trunk Crosses	6	2	Jumping Jacks	6	2	Ice Skaters	7	2	Push Ups	10	6	Skater Lunges	8	4	Bicycle Crunches	10	5	Push Ups	15	10	Skater Lunges	12	6	Bicycle Crunches	16	9	Push Ups	17	10	Skater Lunges	16	7	Bicycle Crunches	17	10	Punches	10	5	Tump Rope	10	5	Side Shuffles	12	6	Mountain Climbers
Exer036	Jog	7	2	Trunk Crosses	7	2	Jumping Jacks	8	3	Ice Skaters	9	3	Push Ups	11	4	Skater Lunges	12	5	Bicycle Crunches	13	5	Push Ups	15	6	Skater Lunges	16	7	Bicycle Crunches	17	8	Push Ups	19	9	Skater Lunges	20	10	Bicycle Crunches	20	10	Punches	19	9	Tump Rope	19	9	Side Shuffles	20	10	Mountain Climbers
Exer037	Jog	6	1	Trunk Crosses	9	1	Jumping Jacks	9	4	Ice Skaters	9	4	Push Ups	11	5	Skater Lunges	11	5	Bicycle Crunches	15	7	Push Ups	17	8	Skater Lunges	18	8	Bicycle Crunches	19	9	Push Ups	19	10	Skater Lunges	19	10	Bicycle Crunches	19	10	Punches	20	10	Tump Rope	20	10	Side Shuffles	20	10	Mountain Climbers
Exer038	Jog	8	2	Trunk Crosses	8	2	Jumping Jacks	10	3	Ice Skaters	11	5	Push Ups	13	6	Skater Lunges	15	7	Bicycle Crunches	15	7	Push Ups	17	8	Skater Lunges	17	8	Bicycle Crunches	19	9	Push Ups	19	9	Skater Lunges	19	9	Bicycle Crunches	19	9	Punches	17	7	Tump Rope	19	9	Side Shuffles	18	9	Mountain Climbers
Exer040	Jog	8	2	Trunk Crosses	10	3	Jumping Jacks	10	3	Ice Skaters	10	4	Push Ups	12	4	Skater Lunges	14	5	Bicycle Crunches	16	6	Push Ups	16	5	Skater Lunges	17	6	Bicycle Crunches	17	7	Push Ups	18	8	Skater Lunges	18	7	Bicycle Crunches	18	7	Punches	12	5	Tump Rope	17	6	Side Shuffles	17	6	Mountain Climbers
Exer041	Jog	7	2	Trunk Crosses	9	3	Jumping Jacks	13	3	Ice Skaters	15	5	Push Ups	15	7	Skater Lunges	13	4	Bicycle Crunches	17	8	Push Ups	17	8	Skater Lunges	15	6	Bicycle Crunches	18	9	Push Ups	19	10	Skater Lunges	15	7	Bicycle Crunches	19	9	Punches	11	3	Tump Rope	15	6	Side Shuffles	17	7	Mountain Climbers
Exer042	Jog	9	4	Trunk Crosses	10	4	Jumping Jacks	15	6	Ice Skaters	15	6	Push Ups	15	6	Skater Lunges	15	6	Bicycle Crunches	17	7	Push Ups	17	8	Skater Lunges	18	9	Bicycle Crunches	18	9	Push Ups	19	9	Skater Lunges	19	9	Bicycle Crunches	19	10	Punches	15	8	Tump Rope	17	9	Side Shuffles	17	9	Mountain Climbers
[truncated: 2 more columns]
